# Supplementary material for: Resequencing of the TMF-1 (TATA Element Modulatory Factor) regulated protein (TRNP1) gene in domestic and wild canids
Source: Canine Med Genet. 2023 Nov 15;10:10. doi: 10.1186/s40575-023-00133-0 (PMC10647097; doi:10.1186/s40575-023-00133-0)
Supplement: Supplementary file 1 — Additional file 1. Details of individual pure-bred dogs, wolves, coyotes and foxes used in the study. [file 40575_2023_133_MOESM1_ESM.xlsx]

## Sheet: Sheet1
Additional File 1. Details of individual pure-bred dogs, wolves, coyotes and foxes used in the study.
Count	Study ID	Species	Breed/Origin	Sex
1	22	Canis lupus familiaris	Toy Poodle	M
2	41	Canis lupus familiaris	Bulldog	F
3	48	Canis lupus familiaris	Rough Collie	F
4	55	Canis lupus familiaris	Bernese Mountain Dog	M
5	58	Canis lupus familiaris	Basenji	F
6	95	Canis lupus familiaris	Italian Greyhound	F
7	113	Canis lupus familiaris	Greyhound	F
8	114	Canis lupus familiaris	St. Bernard	F
9	125	Canis lupus familiaris	Pekingese	M
10	126	Canis lupus familiaris	Cavalier King Charles Spaniel	F
11	128	Canis lupus familiaris	Boxer	M
12	130	Canis lupus familiaris	Border Collie	F
13	134	Canis lupus familiaris	Pomeranian	M
14	141	Canis lupus familiaris	English Mastiff	M
15	144	Canis lupus familiaris	Standard Poodle	F
16	147	Canis lupus familiaris	Leonberger	M
17	150	Canis lupus familiaris	English Springer Spaniel	M
18	169	Canis lupus familiaris	Chihuahua	F
19	172	Canis lupus familiaris	Great Dane	M
20	175	Canis lupus familiaris	Miniature Poodle	M
21	176	Canis lupus familiaris	Border Terrier	F
22	178	Canis lupus familiaris	Irish Wolfhound	F
23	193	Canis lupus familiaris	Shih-Tzu	F
24	195	Canis lupus familiaris	Chow chow	F
25	198	Canis lupus familiaris	Cane Corso	M
26	202	Canis lupus familiaris	Bulldog	M
27	207	Canis lupus familiaris	Pug	M
28	212	Canis lupus familiaris	Saluki	F
29	225	Canis lupus familiaris	Saluki	M
30	240	Canis lupus familiaris	Maltese	M
31	303	Canis lupus familiaris	Pug	F
32	248	Canis lupus familiaris	New Guinea Singing Dog	F
33	249	Canis lupus familiaris	New Guinea Singing Dog	M
34	251	Canis lupus familiaris	New Guinea Singing Dog	M
35	276	Canis lupus dingo	Dingo	F
36	277	Canis lupus dingo	Dingo	M
37	W1	Canis lupus lupus	Unknown	Unknown
38	W2	Canis lupus lupus	Arctic	M
39	W3	Canis lupus lupus	High content wolf dog	F
40	W4	Canis lupus lupus	Timber wolf; black	M
41	W5	Canis lupus lupus	Arctic	M
42	W6	Canis lupus lupus	Timber	M
43	W7	Canis lupus lupus	Alaskan Interior Wolf	F
44	W8	Canis lupus lupus	Timber wolf; black	M
45	W9	Canis lupus lupus	Timber wolf	F
46	W10	Canis lupus lupus	¼ arctos, and rest a mixture of mostly nublis and occidentalis, some lycaon	F
47	W11	Canis lupus lupus	¼ arctos, and rest a mixture of nublis and occidentalis, some lycaon	M
48	W12	Canis lupus lupus	Bear country old line – Mostly occidentalis & maybe some lycaon	F
49	W13	Canis lupus lupus	UNK: Deyoung zoo line	F
50	W14	Canis lupus lupus	Mostly nublis & occidentalis, some Lycaon	M
51	W15	Canis lupus lupus	Unknown	F
52	W16	Canis lupus lupus	Unknown	M
53	W19	Canis lupus lupus	Unknown	F
54	WD3	Canis lupus lupus	High content wolf dog	M
55	WD4	Canis lupus lupus	Mid content wolf dog	F
56	WD6	Canis lupus lupus	High content wolf dog	M
57	C1	Canis latrans	California, USA	Unknown
58	C2	Canis latrans	Unknown	M
59	C3	Canis latrans	Eastern USA	M
60	C4	Canis latrans	Southern Georgia, USA	M
61	C5	Canis latrans	Southern Indiana, USA	F
62	C6	Canis latrans	Northern Indiana, USA	M
63	C7	Canis latrans	Ohio, USA	M
64	C8	Canis latrans	Utah, USA	M
65	C9	Canis latrans	Utah, USA	F
66	C10	Canis latrans	Unknown	M
67	F1	Vulpes vulpes	California, USA	F
68	F2	Vulpes vulpes	Colorado, USA	F
69	F3	Vulpes vulpes	Indiana, USA	F
70	F4	Vulpes vulpes	Unknown	F
71	F5	Vulpes vulpes	Indiana, USA	M
72	G1	Urocyon cinereoargenteus	Gray fox	M
