# Supplementary material for: Resequencing of the TMF-1 (TATA Element Modulatory Factor) regulated protein (TRNP1) gene in domestic and wild canids
Source: Canine Med Genet. 2023 Nov 15;10:10. doi: 10.1186/s40575-023-00133-0 (PMC10647097; doi:10.1186/s40575-023-00133-0)
Supplement: Supplementary file 2 — Additional file 2. Accession numbers for Canis lupus familiaris and Vulpes vulpes polymorphisms found in the study. [file 40575_2023_133_MOESM2_ESM.xlsx]

## Sheet: Accession numbers
Additional file 2. Accession numbers for Canis lupus familiaris and Vulpes vulpes polymorphisms found in the study
Species	Reference Genome	Gene region	Locus (with respect to (+) strand)	Accession number	Amino acid change
Canis lupus familiaris	UU_Cfam_GSD_1.0	promoter	c.-412C>T	rs850840561
	GCA_011100685.1	promoter	c.-240delA	rs852983207
		promoter	c.-161T>G	ss9540650956
		5'UTR	c.-129A>G	ss9540651266
		5'UTR	c.-58 C>T	ss9540651295
		coding sequence	c.141 T>G	ss9540651310	p.Pro47
		3'UTR (exon 1)	c.*41G>T	ss9540651313
		3'UTR (exon 2)	c.*280C>A	ss9540651061
		3'UTR (exon 2)	c.*286 A>G	rs852673954
		3'UTR (exon 2)	c.*370_371insTG	ss9540651315
		3'UTR (exon 2)	c.*482 C>T	ss9540651085
		3'UTR (exon 2)	c.*495 C>G	ss9540651260
Vulpes vulpes	Vulvul2.2	promoter	c.-319 C>T	ss9736295642
	GCA_003160815.1	promoter	c.-140 T>C	ss9736295647
		5'UTR	c.-129A>G	ss9736295643
		coding sequence	c.258 A>G	NA*	p.Ala86
		coding sequence	c.274insGCG	NA*	p.Ala91_Gly92insAla
		coding sequence	c.274insGCG[5]	NA*	p.Ala91_Gly92insAla5
		coding sequence	c.339 C>T	NA*	p.Arg113
		3'UTR (exon 2)	c.*199T>C	ss9736295645
		3'UTR (exon 2)	c.*604 T>C	ss9736295641
		3'UTR (exon 2)	c.*606_*607insCTGTC	ss9736295644
		3'UTR (exon 2)	C.*735A>G	ss9736295646
* no sequence available on current genome assembly (only c.1 - c.85 available)
