# Supplementary material for: Resequencing of the TMF-1 (TATA Element Modulatory Factor) regulated protein (TRNP1) gene in domestic and wild canids
Source: Canine Med Genet. 2023 Nov 15;10:10. doi: 10.1186/s40575-023-00133-0 (PMC10647097; doi:10.1186/s40575-023-00133-0)
Supplement: Supplementary file 3 — Additional file 3. [file 40575_2023_133_MOESM3_ESM.xlsx]

## Sheet: TRNP1protein
Species	Common name	Genus	Family	Order	E value	% sequence similarity	Sequence ID	GAP region	Polyalanine repeat region	Protein length (aa)	GI (Grewal et al 2020)
Canis lupus familiaris	Domestic dog	Canis	Canidae	Carnivora	---	100	XP_038318375	PADAAP/ADGQEL	PAGGAAAAAGAGGR	221	1.87	1.76	2.1	1.85	1.75
Canis lupus dingo	Dingo	Canis	Canidae	Carnivora	9e-51	100	XP_025303494.1	PADAAP/ADGQEL	PAGGAAAAAGAGGR	221
Canis lupus lupus	Wolf	Canis	Canidae	Carnivora		99.54	this study	PADAAP/ADGQEL	PAGGAAA(AA)GAGGR	219-221	2.1	1.77	2.01	1.8
Canis latrans	Coyote	Canis	Canidae	Carnivora		99.54	this study	PADAAP/ADGQEL	PAGGAAA(AA)GAGGR	219-221	1.7	1.8
Nyctereutes procyonoides	Common raccoon dog	Nyctereutes	Canidae	Carnivora	1e-48	99.1	CAD7678508.1	PADAAP/ADGQEL	PAGGAAAAAAAAGAGAR	224
Vulpes lagopus	Arctic Fox	Alopex	Canidae	Carnivora	3e-46	99.55	XP_041623815.1	PADAAP/AEGQEL	PAGGAAAAAAAAAAGAGGR	226
Vulpes vulpes	Red fox	Vulpes	Canidae	Carnivora			this study	PADAAP/AEGQEL	PAGGAAAAAAAA((A)AAAA)GAGGR	224-231
Urocyon cinereoargenteus	Grey fox	Urocyon	Canidae	Carnivora			this study	PADAAP/ADGQEL	PAGGAAAAAAAAAGGR	223
Mustela erminea	Stoat		Mustelidae	Carnivora	8e-44	94.98	XP_032157769.1	PADSAPAWAGSAEGQEL	PAGGAAAAGAAGGR	226	1.33
Mustela putorius furo	Ferret		Mustelidae	Carnivora	NA	94.98	XR_001176777.2	PADSAPAWAGSAEGQEL	PAGGAAAAGAAGGR	226	1.36	1.63
Neogale vison	American mink		Mustelidae	Carnivora	3e-43	95.02	XP_044093465.1	PADSAPAWAGSAEGQEL	PAGGAAAAAGAAGGR	227	1.46
Meles meles	European badger		Mustelidae	Carnivora	3e-42	95.41	XP_045854823.1	PADSAPAWAGSAEGQEL	PAGGAAAGAAGGR	225
Hyaena hyaena	Striped hyena		Hyaenidae	Carnivora	3e-42	96.82	XP_039086496.1	PEAARPWAGSAEGQEL	PAGGAAAAAGAGGR	226
Acinonyx jubatus	Cheetah		Felidae	Carnivora	6e-42	95.91	XP_026915763.1	PPEAARAWAGSAEGQEL	PAGGAAAAAGAGGR	226
Lontra canadensis	North American river otter		Mustelidae	Carnivora	8e-42	93.58	XP_032719762.1	PSDSAPAWAGSAEGQEL	PAGGAAAGAAGGR	225
Lutra lutra	Eurasian otter		Mustelidae	Carnivora	8e-42	94.5	XP_047584193.1	PSDSAPAWAGSAEGQEL	PAGGAAAGAAGGR	225
Callorhinus ursinus	Northern fur seal		Otariidae	Carnivora	1e-41	97.73	XP_025711952.1	PADPAPAWAGSAEGQEL	PAGGAAAAAGAGGR	226
Zalophus californianus	California sea lion		Otariidae	Carnivora	NA	97.73	XP_027470956.1	PADPAPAWAGSAEGQEL	PAGGAAAAAGAGGR	226
Eumetopias jubatus	Steller sea lion		Otariidae	Carnivora	NA	97.73	XP_027969417.1	PADPAPAWAGSAEGQEL	PAGGAAAAAGAGGR	226
Felis catus	Domestic cat		Felidae	Carnivora	1e-40	96.83	XP_023114120.1	PPEAARAWAGSAEGQEL	PAGGAAAAAAGAGGR	227	1.5	1.71	1.65	1.6	1.5
Leopardus geoffroyi	Geoffroy's cat		Felidae	Carnivora	NA	96.83	XP_045332181.1	PPEAARAWAGSAEGQEL	PAGGAAAAAAGAGGR	227
Prionailurus viverrinus	Fishing cat		Felidae	Carnivora	NA	96.83	XP_047727738.1	PPEAARAWAGSAEGQEL	PAGGAAAAAAGAGGR	227
Prionailurus bengalensis	Leopard cat		Felidae	Carnivora	NA	96.83	XP_043430105.1	PPEAARAWAGSAEGQEL	PAGGAAAAAAAAAAAAGAGGR	233
Ursus arctos	Brown bear		Ursidae	Carnivora	1e-40	96.83	XP_026372717.2	PADAAPAWTGSAEGLEL	PAGGAAAAAAAGAGGR	228	1.99
Lynx canadensis	Canada lynx		Felidae	Carnivora	1e-40	96.83	XP_030183437.1	PPEAARAWAGSAEGQEL	PAGGAAAAAAAGAGGR	228
Suricata suricatta	Meerkat		Herpestidae	Carnivora			8:122134421-122134642	PPEAARAWAGSAEGQEL	incomplete sequence		1.35
Ursus maritimus	Polar bear		Ursidae	Carnivora	2e-40	96.83	XP_040475312.1	PADAAPAWTGSAEGLEL	PAGGAAAAAAAAGAGGR	229	2.04
Ursus americanus	American black bear		Ursidae	Carnivora		96.83	XP_045638521.1	PADAAPAWTGSAEGLEL	PAGGAAAAAAAGAGGR	228
Ursus thibetanus	Asiatic black bear		Ursidae	Carnivora			WEIE01000041:10801684-10802367	PADAAPAWAGSAEGLEL	PAGGAAAAAAAGAGGR	228
Enhydra lutris	Northern Sea Otter		Mustelidae	Carnivora	2e-40	94.06	XP_022348212.1	PSDSAPVWAGSAEGQEL	PAGGAAAGAAGGR	226
Enhydra lutris kenyoni	Southern Sea Otter		Mustelidae	Carnivora			BLAT versus genome	PSDSAPVWAGSAEGQEL	PAGGAAAGAAGGR	226
Panthera leo	Lion		Felidae	Carnivora	3e-40	96.83	XP_042808931.1	PPQAARAWAGSAEGQEL	PAGGAAAAAAAGAGGR	228	1.85	1.94
Mirounga angustirostris	Northern elephant seal		Phocidae	Carnivora	9e-40	97.27	XP_045754308.1	PAYAAPAWAGSAEGQEL	PAGGAAAAAGAGGR	226
Mirounga leonina	Southern elephant seal		Phocidae	Carnivora		97.27	XP_034875278.1	PAYAAPAWAGSAEGQEL	PAGGAAAAAGAGGR	227
Ailuropoda melanoleuca	Giant panda		Ursidae	Carnivora			2:6524516-6524617	PADAAPAWAGSAEGLEL	incomplete sequence
Panthera tigris	Tiger		Felidae	Carnivora	2e-39	96.83	XP_042853189.1	PPEAARAWAGSAEGQEL	PAGGAAAAAAAAAAAAGAGGR	233	1.66	1.91
Odobenus rosmarus divergens	Walrus		Odobenidae	Carnivora	2e-39	98.18	XP_004394746.1	PADAAPAWAGSAEGQEL	PAGGAAAAAGAGGR	227
Panthera pardus	Leopard		Felidae	Carnivora	4e-39	96.83	XP_019288074.1	PPEAARAWAGSAEGQEL	PAGGAAAAAAAAGAGGR	229
Panthera uncia	Snow leopard		Felidae	Carnivora			XP_049473670.1	PPEAARAWAGSAEGQEL	PAGGAAAAAAAAAGAGGR	230
Neomonachus schauinslandi	Hawaiian monk seal		Phocidae	Carnivora	2e-37	97.27	XP_021539274.1	PAYAAPAWAGSAEGQEL	PAGGAAAAAGAGGR	227
Phoca vitulina	Harbor seal		Phocidae	Carnivora		96.35	XP_032246309	PAYAAPAWAGSAEGREL	PAGGAAAGAGGR	224
Halichoerus grypus	Gray seal		Phocidae	Carnivora		96.35	XP_035972345.1	PAYAAPAWAGSAEGREL	PAGGAAAGAGGR	224
Equus caballus	Horse		Equidae	Perissodactyla	2e-39	92.69	XP_023491154.1	PLPEAAPASAVSAEGQEL	GAGGTGGPGAAAAGAAGR	224	1.99	2.8
Equus asinus	Ass		Equidae	Perissodactyla		92.69	XP_044626061.1	PLPEAAPASAVSAEGQEL	GAGGTGGPGAAAAGAAGR	224
Equus quagga	Plains zebra		Equidae	Perissodactyla		92.69	XP_046516006.1	PLPEAAPASAVSAEGQEL	GAGGTGGPGAAAAGAAGR	224	2.94
Sus scrofa	Pig		Suidae	Artiodactyla		93.67	NP_001230757.1	PLPEVVPESAGSAEGQEL	PAGGAGGGPSKVAAAAAGSGGR	234	2.16	2.18	2
Camelus ferus	Wild Bactrian camel		Camelidae	Artiodactyla			XP_032351497.1	PLPEAALGSASSAKGQEL	LAGGAGGGPGAAAAAAGPGGR	233
Cervus elaphus	Red deer		Cervidae	Artiodactyla		89.45	XP_043765318.1	QPEAAQESAGSAEGLEL	PAGGAGGGQGAAAAAGGR	231
Cervus canadensis	Elk		Cervidae	Artiodactyla		89.45	XP_043301784.1	QPEAAQESAGSAEGLEL	PAGGAGGGQGAAAAAGGR	231
Bos taurus	Cow		Bovidae	Artiodactyla			XP_003585856.2	QPGAAQESAGSAEGLEL	PAGGAGGGSGAAAAAAGVR	232	2.53	2.54	2.49
Ovis aries	Sheep		Bovidae	Artiodactyla			XP_027821259.1	QPGAAQESAGSAEGLEL	PAGGAGGGSGAAAAAAGVR	234	2.29	1.94
Orcinus orca	Killer Whale		Delphinidae	Artiodactyla		90.32	XP_004266670.1	QPEVAQESAGSAEGQEL	PAGGAGGGPVAAAAAGGR	230
Lagenorhynchus obliquidens	Pacific white-sided dolphin		Delphinidae	Artiodactyla		89.86	XP_026965358.1	QPEVAQESAGSAEGQEL	PAGGAGGGPVAAAAAGGR	230
Tursiops truncatus	Common bottlenose dolphin		Delphinidae	Artiodactyla		90.45	XP_019793938.2	QPEVAQESAGSAEGQEL	PAGGAGGGPVAAAAAAAAAGGR	234	4.47
Globicephala melas	Long-finned pilot whale		Delphinidae	Artiodactyla		89.91	XP_030729072.1	QPEVAQESAGSAEGQEL	PAGGAGGGPVAAAAAAAGGR	232	5.03
Lipollex vexillifer	Yangtze River dolphin		Delphinidae	Artiodactyla		90.5	XP_007459161.1	QPEVAQESAGSAEGQEL	PAGGAGGGPGAAAAAAAAAAAGGR	236
Delphinapterus leucas	Beluga whale		Monodontidae	Artiodactyla				QPEVTQESAGSAEGQEL	incomplete sequence
Balaenoptera musculus	Blue whale		Balaenopteridae	Artiodactyla			XP_036697383.1	QPEVAQESAGSAEGQEL	PAGGAGGGPGAAAAAAAAAAGGR	235
Manis javanica	Pangolin		Manidae	Manis			XP_036873679.1	PLREAAPAWEGSAEGQEL	PAGGAGAGVVVAAAAAAAGTGGR	235
Hylobates moloch	Silvery gibbon		Hylobatidae	Primates		89.45	XP_032615335.1	PPLPDAAGASADAAEGQEL	PGGGSGAAAAGTGGR	228
Cebus imitator	Panamanian White-faced Capuchin		Cebidae	Primates	2e-39	90.32	XP_017390311.1	SPLLPGRTETSAGAAEGQEL	PGGGSGAAAGAGGR	227
Callithrix jacchus	Common marmoset		Callitrichidae	Primates	2e-39	88.94	XP_035164191.1	SQLLPDRAGTSAGAAEGQEL	PGGDSGAAAGAGGR	227
Sapajus apella	Tufted capuchin		Cebidae	Primates	2e-38	89.86	XP_032156885.1	SPLLPDRTETSAGAAEGQEL	PGGDSGAAAGAGGR	227
Chlorocebus sabaeus	Green monkey		Cercopithecidae	Primates	7e-38	88.48	XP_007978045.2	SPPLPDAAGTSAGAAEGQEL	PGGGSGAAAGTGGR	227
Lemur catta	Ring-tailed lemur		Lemuridae	Primates		91.28	XP_045401796.1	LPEAARGSAGAAGGQEL	PGGGAGGGSGAAAGAGGR	230
Sorex araneus	Common shrew		Soricidae	Eulipotyphia	9e-38	84.69	XP_004603542.1	SPLTETAPASAGSAEGQEL	incomplete sequence
Castor canadensis	American beaver		Castoridae	Rodentia	1e-37	91.87	XP_020038660.1	PRLREEAAPAPAGTAEGQEL	incomplete sequence		1.02
Mus musculus	House mouse		Muridae	Rodentia	3e-37	88.89	NP_001074625.1	PPLPEAAETPVEGQEL	PAGIAGAAAGAGGR	223	1.03
Meriones unguiculatus	Mongolian gerbil		Muridae	Rodentia	6e-36	92.13	XP_021499447.1	SPPSPKAAETPAEGQEL	PAGIGGAGAAAGAGGR	225
Rattus norvegicus	Brown rat		Muridae	Rodentia			NP_001389158.1	SPQLPEAAETPVEGQEL	PAGIGGAGAAAGAGGR	225	1.02
Neosciurus carolinensis	Gray squirrel		Sciuridae	Rodentia		93.12	XP_047372017.1	QLPEAAQASAAQAEGQEL	AAGGAGGGSGAAAGAGGR	230
Heterocephalus glaber	Naked mole-rat		Bathyergidae	Rodentia		89.45	XP_004850747.2	SPPRPEAALASAGAAEGQEL	PAGGAGAATGAGGR	226
Macaca mulatta	Rhesus macaque		Cercopithecidae	Primates	1e-35	89.4	NP_001252724.1	SPPLPDAAGASAGAAEGQEL	PGGGSGAAAGTGGR	227	1.75
Macaca fascicularis	Crab-eating macaque		Cercopithecidae	Primates		88.48	XP_005544359.2	SPPLPDAAGASAGAAEGQEL	PGGGSGAAAGTGGR	227
Macaca nemestrina	Pig-tailed macaque		Cercopithecidae	Primates		89.4	XP_011761325.1	SPPLPDAAGASAGAAEGQEL	PGGGSGAAAGTGGR	227
Propithecus coquereli	Coquerel's sifaka		Indriidae	Primates		90.32	XP_012501394.1	PPLPEAARVSAGAAERQEL	PGGGAAAAGAGGR	227
Homo sapiens	Human		Hominidae	Primates	2e-35	88.02	NP_001013664.2	PPLPDAAGASAGAAEDQEL	PGGGSGAAAGAGGR	227	2.99
Pan troglodytes	Chimpanzee		Hominidae	Primates			XP_009449833.2	PPLPDAAGASAGAAEGQEL	PGGGSGAAAGAGGR	227	2.3
Pongo abelii	Sumatran orangutan		Hominidae	Primates			XP_024095909.1	PPLSDAAGASAGAAEGQEL	PGGGSGAAAGAGGR	227
Microcebus murinus	Gray mouse lemur		Cheirogaleidae	Primates		91.74	XP_012606209.1	PLPEAARASAGVADGQEL	SGGGSGAAAGAGGR	230
Rousettus aegyptiacus	Egyptian fruit bat		Pteropodinae	Chiroptera		91.78	XP_015987583.2	STLPEAAPVSAGLAEGQEL	AGGAGGGPGAAAAAAGAGGR	234
Myotis lucifugus	Little brown bat		Vespertilionidae	Chiroptera		88.99	XP_014318573.1	LPEATPASEGLTEGQEV	PAGGAGGGXPGAAGSGG	230
Myotis myotis	Greater mouse-eared bat		Vespertilionidae	Chiroptera		89.5	XP_036205331.1	LPEGTPASEGLAEGQEV	PAGGAGGGPGAAGSGGR	230
Procavia capensis	Rock hyrax		Procaviidae	Hyracoidea			BLAT versus genome	PLEAVPESAGLAEGQEL	PGAAAGACSGGAGAGGR	222	1.38
Elephantulus edwardii	Cape Elephant Shrew		Macroscelididae	Elephantulus		87.96	XP_006883534.1	PSEAVPESAGSAEGQEL	PGLATGGGATGTGGR	222

## Sheet: TRNP1proteinby%ID
Species	Common name	Genus	Family	Order	E value	% sequence similarity	Sequence ID	GAP region	Polyalanine repeat region	Protein length (aa)	GI
Canis lupus familiaris	Domestic dog	Canis	Canidae	Carnivora	---	100	XP_038318375	PADAAP/ADGQEL	PAGGAAAAAGAGGR	221
Canis lupus dingo	Dingo	Canis	Canidae	Carnivora	9e-51	100	XP_025303494.1	PADAAP/ADGQEL	PAGGAAAAAGAGGR	221
Canis lupus lupus	Wolf	Canis	Canidae	Carnivora		99.54	this study	PADAAP/ADGQEL	PAGGAAAAAGAGGR	219-221
Canis latrans	Coyote	Canis	Canidae	Carnivora		99.54	this study	PADAAP/ADGQEL	PAGGAAAAAGAGGR	219-221
Nyctereutes procyonoides	Common raccoon dog	Nyctereutes	Canidae	Carnivora	1e-48	99.1	CAD7678508.1	PADAAP/ADGQEL	PAGGAAAAAAAAGAGAR	224
Vulpes lagopus	Arctic Fox	Alopex	Canidae	Carnivora	3e-46	99.55	XP_041623815.1	PADAAP/AEGQEL	PAGGAAAAAAAAAAGAGGR	226
Vulpes vulpes	Red fox	Vulpes	Canidae	Carnivora			this study	PADAAP/AEGQEL	PAGGAAAAAAAAGAGGR	224-231
Urocyon cinereoargenteus	Grey fox	Urocyon	Canidae	Carnivora			this study	PADAAP/ADGQEL	PAGGAAAAAAAAAGGR	223
Mustela erminea	Stoat		Mustelidae	Carnivora	8e-44	94.98	XP_032157769.1	PADSAPAWAGSAEGQEL	PAGGAAAAGAAGGR	226
Mustela putorius furo	Ferret		Mustelidae	Carnivora	NA	94.98	XR_001176777.2	PADSAPAWAGSAEGQEL	PAGGAAAAGAAGGR	226
Neogale vison	American mink		Mustelidae	Carnivora	3e-43	95.02	XP_044093465.1	PADSAPAWAGSAEGQEL	PAGGAAAAAGAAGGR	227
Meles meles	European badger		Mustelidae	Carnivora	3e-42	95.41	XP_045854823.1	PADSAPAWAGSAEGQEL	PAGGAAAGAAGGR	225
Hyaena hyaena	Striped hyena		Hyaenidae	Carnivora	3e-42	96.82	XP_039086496.1	PEAARPWAGSAEGQEL	PAGGAAAAAGAGGR	226
Acinonyx jubatus	Cheetah		Felidae	Carnivora	6e-42	95.91	XP_026915763.1	PPEAARAWAGSAEGQEL	PAGGAAAAAGAGGR	226
Lontra canadensis	North American river otter		Mustelidae	Carnivora	8e-42	93.58	XP_032719762.1	PSDSAPAWAGSAEGQEL	PAGGAAAGAAGGR	225
Lutra lutra	Eurasian otter		Mustelidae	Carnivora	8e-42	94.5	XP_047584193.1	PSDSAPAWAGSAEGQEL	PAGGAAAGAAGGR	225
Callorhinus ursinus	Northern fur seal		Otariidae	Carnivora	1e-41	97.73	XP_025711952.1	PADPAPAWAGSAEGQEL	PAGGAAAAAGAGGR	226
Zalophus californianus	California sea lion		Otariidae	Carnivora	NA	97.73	XP_027470956.1	PADPAPAWAGSAEGQEL	PAGGAAAAAGAGGR	226
Eumetopias jubatus	Steller sea lion		Otariidae	Carnivora	NA	97.73	XP_027969417.1	PADPAPAWAGSAEGQEL	PAGGAAAAAGAGGR	226
Felis catus	Domestic cat		Felidae	Carnivora	1e-40	96.83	XP_023114120.1	PPEAARAWAGSAEGQEL	PAGGAAAAAAGAGGR	227
Leopardus geoffroyi	Geoffroy's cat		Felidae	Carnivora	NA	96.83	XP_045332181.1	PPEAARAWAGSAEGQEL	PAGGAAAAAAGAGGR	227
Prionailurus viverrinus	Fishing cat		Felidae	Carnivora	NA	96.83	XP_047727738.1	PPEAARAWAGSAEGQEL	PAGGAAAAAAGAGGR	227
Prionailurus bengalensis	Leopard cat		Felidae	Carnivora	NA	96.83	XP_043430105.1	PPEAARAWAGSAEGQEL	PAGGAAAAAAAAAAAAGAGGR	233
Ursus arctos	Brown bear		Ursidae	Carnivora	1e-40	96.83	XP_026372717.2	PADAAPAWTGSAEGLEL	PAGGAAAAAAAGAGGR	228
Lynx canadensis	Canada lynx		Felidae	Carnivora	1e-40	96.83	XP_030183437.1	PPEAARAWAGSAEGQEL	PAGGAAAAAAAGAGGR	228
Suricata suricatta	Meerkat		Herpestidae	Carnivora			8:122134421-122134642	PPEAARAWAGSAEGQEL	incomplete sequence
Ursus maritimus	Polar bear		Ursidae	Carnivora	2e-40	96.83	XP_040475312.1	PADAAPAWTGSAEGLEL	PAGGAAAAAAAAGAGGR	229
Ursus americanus	American black bear		Ursidae	Carnivora		96.83	XP_045638521.1	PADAAPAWTGSAEGLEL	PAGGAAAAAAAGAGGR	228
Ursus thibetanus	Asiatic black bear		Ursidae	Carnivora			WEIE01000041:10801684-10802367	PADAAPAWAGSAEGLEL	PAGGAAAAAAAGAGGR	228
Enhydra lutris kenyoni	Northern Sea Otter		Mustelidae	Carnivora	2e-40	94.06	XP_022348212.1	PSDSAPVWAGSAEGQEL	PAGGAAAGAAGGR	226
Panthera leo	Lion		Felidae	Carnivora	3e-40	96.83	XP_042808931.1	PPQAARAWAGSAEGQEL	PAGGAAAAAAAGAGGR	228
Mirounga angustirostris	Northern elephant seal		Phocidae	Carnivora	9e-40	97.27	XP_045754308.1	PAYAAPAWAGSAEGQEL	PAGGAAAAAGAGGR	226
Mirounga leonina	Southern elephant seal		Phocidae	Carnivora		97.27	XP_034875278.1	PAYAAPAWAGSAEGQEL	PAGGAAAAAGAGGR	227
Ailuropoda melanoleuca	Giant panda		Ursidae	Carnivora			2:6524516-6524617	PADAAPAWAGSAEGLEL	incomplete sequence
Panthera tigris	Tiger		Felidae	Carnivora	2e-39	96.83	XP_042853189.1	PPEAARAWAGSAEGQEL	PAGGAAAAAAAAAAAAGAGGR	233
Odobenus rosmarus divergens	Walrus		Odobenidae	Carnivora	2e-39	98.18	XP_004394746.1	PADAAPAWAGSAEGQEL	PAGGAAAAAGAGGR	227
Panthera pardus	Leopard		Felidae	Carnivora	4e-39	96.83	XP_019288074.1	PPEAARAWAGSAEGQEL	PAGGAAAAAAAAGAGGR	229
Neomonachus schauinslandi	Hawaiian monk seal		Phocidae	Carnivora	2e-37	97.27	XP_021539274.1	PAYAAPAWAGSAEGQEL	PAGGAAAAAGAGGR	227
Phoca vitulina	Harbor seal		Phocidae	Carnivora		96.35	XP_032246309	PAYAAPAWAGSAEGREL	PAGGAAAGAGGR	224
Halichoerus grypus	Gray seal		Phocidae	Carnivora		96.35	XP_035972345.1	PAYAAPAWAGSAEGREL	PAGGAAAGAGGR	224
Equus caballus	Horse		Equidae	Perissodactyla	2e-39	92.69	XP_023491154.1	PLPEAAPASAVSAEGQEL	PGAAAAGAAGR	224
Equus asinus	Ass		Equidae	Perissodactyla		92.69	XP_044626061.1	PLPEAAPASAVSAEGQEL	PGAAAAGAAGR	224
Equus quagga	Plains zebra		Equidae	Perissodactyla		92.69	XP_046516006.1	PLPEAAPASAVSAEGQEL	PGAAAAGAAGR	224
Sus scrofa	Pig		Suidae	Artiodactyla		93.67	NP_001230757.1	PLPEVVPESAGSAEGQEL	PAGGAGGGPSKVAAAAAGSGGR	234
Cervus elaphus	Red deer		Cervidae	Artiodactyla		89.45	XP_043765318.1	QPEAAQESAGSAEGLEL	PAGGAGGGQGAAAAAGGR	231
Cervus canadensis	Elk		Cervidae	Artiodactyla		89.45	XP_043301784.1	QPEAAQESAGSAEGLEL	PAGGAGGGQGAAAAAGGR	231
Orcinus orca	Killer Whale		Delphinidae	Artiodactyla		90.32	XP_004266670.1	QPEVAQESAGSAEGQEL	PAGGAGGGPVAAAAAGGR	230
Lagenorhynchus obliquidens	Pacific white-sided dolphin		Delphinidae	Artiodactyla		89.86	XP_026965358.1	QPEVAQESAGSAEGQEL	PAGGAGGGPVAAAAAGGR	230
Tursiops truncatus	Common bottlenose dolphin		Delphinidae	Artiodactyla		90.45	XP_019793938.2	QPEVAQESAGSAEGQEL	PAGGAGGGPVAAAAAAAAAGGR	234
Globicephala melas	Long-finned pilot whale		Delphinidae	Artiodactyla		89.91	XP_030729072.1	QPEVAQESAGSAEGQEL	PAGGAGGGPVAAAAAAAGGR	232
Lipollex vexillifer	Yangtze River dolphin		Delphinidae	Artiodactyla		90.5	XP_007459161.1	QPEVAQESAGSAEGQEL	PAGGAGGGPGAAAAAAAAAAAGGR	236
Delphinapterus leucas	Beluga whale		Monodontidae	Artiodactyla				QPEVTQESAGSAEGQEL	incomplete sequence	212
Hylobates moloch	Silvery gibbon		Hylobatidae	Primates		89.45	XP_032615335.1	PPLPDAAGASADAAEGQEL	PGGGSGAAAAGTGGR	228
Cebus imitator	Panamanian White-faced Capuchin		Cebidae	Primates	2e-39	90.32	XP_017390311.1	SPLLPGRTETSAGAAEGQEL	PGGGSGAAAGAGGR	227
Callithrix jacchus	Common marmoset		Callitrichidae	Primates	2e-39	88.94	XP_035164191.1	SQLLPDRAGTSAGAAEGQEL	PGGDSGAAAGAGGR	227
Sapajus apella	Tufted capuchin		Cebidae	Primates	2e-38	89.86	XP_032156885.1	SPLLPDRTETSAGAAEGQEL	PGGDSGAAAGAGGR	227
Chlorocebus sabaeus	Green monkey		Cercopithecidae	Primates	7e-38	88.48	XP_007978045.2	SPPLPDAAGTSAGAAEGQEL	PGGGSGAAAGTGGR	227
Lemur catta	Ring-tailed lemur		Lemuridae	Primates		91.28	XP_045401796.1	LPEAARGSAGAAGGQEL	PGGGAGGGSGAAAGAGGR	230
Sorex araneus	Common shrew		Soricidae	Eulipotyphia	9e-38	84.69	XP_004603542.1	SPLTETAPASAGSAEGQEL	incomplete sequence
Castor canadensis	American beaver		Castoridae	Rodentia	1e-37	91.87	XP_020038660.1	PRLREEAAPAPAGTAEGQEL	incomplete sequence
Mus musculus	House mouse		Muridae	Rodentia	3e-37	88.89	NP_001074625.1	PPLPEAAETPVEGQEL	PAGIAGAAAGAGGR	223
Meriones unguiculatus	Mongolian gerbil		Muridae	Rodentia	6e-36	92.13	XP_021499447.1	SPPSPKAAETPAEGQEL	PAGIGGAGAAAGAGG	225
Neosciurus carolinensis	Gray squirrel		Sciuridae	Rodentia		93.12	XP_047372017.1	QLPEAAQASAAQAEGQEL	AAGGAGGGSGAAAGAGGR	230
Heterocephalus glaber	Naked mole-rat		Bathyergidae	Rodentia		89.45	XP_004850747.2	SPPRPEAALASAGAAEGQEL	PAGGAGAATGAGGR	226
Macaca mulatta	Rhesus macaque		Cercopithecidae	Primates	1e-35	89.4	NP_001252724.1	SPPLPDAAGASAGAAEGQEL	PGGGSGAAAGTGGR	227
Macaca fascicularis	Crab-eating macaque		Cercopithecidae	Primates		88.48	XP_005544359.2	SPPLPDAAGASAGAAEGQEL	PGGGSGAAAGTGGR	227
Macaca nemestrina	Pig-tailed macaque		Cercopithecidae	Primates		89.4	XP_011761325.1	SPPLPDAAGASAGAAEGQEL	PGGGSGAAAGTGGR	227
Propithecus coquereli	Coquerel's sifaka		Indriidae	Primates		90.32	XP_012501394.1	PPLPEAARVSAGAAERQEL	PGGGAAAAGAGGR	227
Homo sapiens	Human		Hominidae	Primates	2e-35	88.02	NP_001013664.2	PPLPDAAGASAGAAEDQEL	PGGGSGAAAGAGGR	227
Microcebus murinus	Gray mouse lemur		Cheirogaleidae	Primates		91.74	XP_012606209.1	PLPEAARASAGVADGQEL	SGGGSGAAAGAGGR	230
Rousettus aegyptiacus	Egyptian fruit bat		Pteropodinae	Chiroptera		91.78	XP_015987583.2	STLPEAAPVSAGLAEGQEL	AGGAGGGPGAAAAAAGAGGR	234
Myotis lucifugus	Little brown bat		Vespertilionidae	Chiroptera		88.99	XP_014318573.1	LPEATPASEGLTEGQEV	PAGGAGGGXPGAAGSGG	230
Myotis myotis	Greater mouse-eared bat		Vespertilionidae	Chiroptera		89.5	XP_036205331.1	LPEGTPASEGLAEGQEV	PAGGAGGGPGAAGSGGR	230
Elephantulus edwardii	Cape Elephant Shrew		Macroscelididae	Elephantulus		87.96	XP_006883534.1	PSEAVPESAGSAEGQEL	PGLATGGGATGTGGR	222

## Sheet: Clustal ID dog vs carniv
1: AmericanMink 100.00 97.78 99.11 99.11 98.21 97.77 98.66 93.83 93.39 93.81 93.81 93.81 93.83 93.83 93.83 93.33 92.89 92.92 92.92 92.95 95.00 93.75 93.75 94.67 94.67 94.67 94.67 94.67 94.22 94.22
2: NorthernSeaOtter 97.78 100.00 98.67 98.67 97.78 98.22 99.11 92.89 92.89 92.86 92.86 92.86 92.89 92.89 92.89 92.86 91.96 92.41 92.41 92.44 94.06 92.83 92.83 93.33 93.78 93.30 93.30 93.30 93.30 93.33
3: Stoat 99.11 98.67 100.00 100.00 99.11 98.67 99.56 93.78 93.78 93.75 93.75 93.75 93.78 93.78 93.78 93.30 92.86 93.75 93.75 93.78 94.98 94.17 94.17 94.67 95.11 94.64 94.64 94.64 94.64 94.67
4: Ferret 99.11 98.67 100.00 100.00 99.11 98.67 99.56 93.78 93.78 93.75 93.75 93.75 93.78 93.78 93.78 93.30 92.86 93.75 93.75 93.78 94.98 94.17 94.17 94.67 95.11 94.64 94.64 94.64 94.64 94.67
5: EuropeanBadger 98.21 97.78 99.11 99.11 100.00 97.78 98.67 94.20 94.20 94.17 94.17 94.17 94.20 94.20 94.20 93.72 93.27 94.17 94.17 94.20 95.41 94.59 94.59 95.09 95.54 95.07 95.07 95.07 95.07 95.09
6: NorthAmericanRiverOtter 97.77 98.22 98.67 98.67 97.78 100.00 99.11 92.86 92.86 92.83 92.83 92.83 92.86 92.86 92.86 92.38 92.38 92.83 92.83 92.86 93.58 92.79 92.79 93.30 93.75 93.27 93.27 93.27 93.27 93.30
7: EurasianOtter 98.66 99.11 99.56 99.56 98.67 99.11 100.00 93.75 93.75 93.72 93.72 93.72 93.75 93.75 93.75 93.27 92.83 93.27 93.27 93.30 94.50 93.69 93.69 94.20 94.64 94.17 94.17 94.17 94.17 94.20
8: CanadaLynx 93.83 92.89 93.78 93.78 94.20 92.86 93.75 100.00 99.56 100.00 100.00 100.00 100.00 100.00 100.00 99.12 99.12 95.15 95.15 95.18 96.83 95.54 95.54 96.02 96.46 95.58 95.58 95.58 96.46 96.46
9: Lion 93.39 92.89 93.78 93.78 94.20 92.86 93.75 99.56 100.00 99.56 99.56 99.56 99.56 99.56 99.56 98.67 98.67 95.15 95.15 95.18 96.83 95.54 95.54 96.02 96.46 95.58 95.58 95.58 96.46 96.46
10: DomesticCat 93.81 92.86 93.75 93.75 94.17 92.83 93.72 100.00 99.56 100.00 100.00 100.00 100.00 100.00 100.00 99.12 99.12 95.15 95.15 95.15 96.83 95.54 95.54 96.02 96.46 95.58 95.58 95.58 96.46 96.46
11: Geoffroy'sCat 93.81 92.86 93.75 93.75 94.17 92.83 93.72 100.00 99.56 100.00 100.00 100.00 100.00 100.00 100.00 99.12 99.12 95.15 95.15 95.15 96.83 95.54 95.54 96.02 96.46 95.58 95.58 95.58 96.46 96.46
12: FishingCat 93.81 92.86 93.75 93.75 94.17 92.83 93.72 100.00 99.56 100.00 100.00 100.00 100.00 100.00 100.00 99.12 99.12 95.15 95.15 95.15 96.83 95.54 95.54 96.02 96.46 95.58 95.58 95.58 96.46 96.46
13: LeopardCat 93.83 92.89 93.78 93.78 94.20 92.86 93.75 100.00 99.56 100.00 100.00 100.00 100.00 100.00 100.00 99.12 99.12 95.18 95.18 95.20 96.83 95.54 95.54 96.02 96.46 95.58 95.58 95.58 96.46 96.46
14: Tiger 93.83 92.89 93.78 93.78 94.20 92.86 93.75 100.00 99.56 100.00 100.00 100.00 100.00 100.00 100.00 99.12 99.12 95.18 95.18 95.20 96.83 95.54 95.54 96.02 96.46 95.58 95.58 95.58 96.46 96.46
15: Leopard 93.83 92.89 93.78 93.78 94.20 92.86 93.75 100.00 99.56 100.00 100.00 100.00 100.00 100.00 100.00 99.12 99.12 95.15 95.15 95.18 96.83 95.54 95.54 96.02 96.46 95.58 95.58 95.58 96.46 96.46
16: StripedHyena 93.33 92.86 93.30 93.30 93.72 92.38 93.27 99.12 98.67 99.12 99.12 99.12 99.12 99.12 99.12 100.00 98.23 94.69 94.69 94.69 96.83 95.09 95.09 95.58 96.02 95.13 95.13 95.13 96.02 96.02
17: Cheetah 92.89 91.96 92.86 92.86 93.27 92.38 92.83 99.12 98.67 99.12 99.12 99.12 99.12 99.12 99.12 98.23 100.00 94.25 94.25 94.25 95.93 94.64 94.64 95.13 95.58 94.69 94.69 94.69 95.58 95.58
18: AmericanBlackBear 92.92 92.41 93.75 93.75 94.17 92.83 93.27 95.15 95.15 95.15 95.15 95.15 95.18 95.18 95.15 94.69 94.25 100.00 100.00 100.00 96.83 95.98 95.98 96.46 96.46 96.02 96.02 96.02 96.46 96.46
19: BrownBear 92.92 92.41 93.75 93.75 94.17 92.83 93.27 95.15 95.15 95.15 95.15 95.15 95.18 95.18 95.15 94.69 94.25 100.00 100.00 100.00 96.83 95.98 95.98 96.46 96.46 96.02 96.02 96.02 96.46 96.46
20: PolarBear 92.95 92.44 93.78 93.78 94.20 92.86 93.30 95.18 95.18 95.15 95.15 95.15 95.20 95.20 95.18 94.69 94.25 100.00 100.00 100.00 96.83 95.98 95.98 96.46 96.46 96.02 96.02 96.02 96.46 96.46
21: DomesticDog 95.00 94.06 94.98 94.98 95.41 93.58 94.50 96.83 96.83 96.83 96.83 96.83 96.83 96.83 96.83 96.83 95.93 96.83 96.83 96.83 100.00 96.35 96.35 98.19 97.29 97.74 97.74 97.74 97.29 97.29
22: HarborSeal 93.75 92.83 94.17 94.17 94.59 92.79 93.69 95.54 95.54 95.54 95.54 95.54 95.54 95.54 95.54 95.09 94.64 95.98 95.98 95.98 96.35 100.00 100.00 97.32 98.21 96.88 96.88 96.88 98.21 98.21
23: GraySeal 93.75 92.83 94.17 94.17 94.59 92.79 93.69 95.54 95.54 95.54 95.54 95.54 95.54 95.54 95.54 95.09 94.64 95.98 95.98 95.98 96.35 100.00 100.00 97.32 98.21 96.88 96.88 96.88 98.21 98.21
24: Walrus 94.67 93.33 94.67 94.67 95.09 93.30 94.20 96.02 96.02 96.02 96.02 96.02 96.02 96.02 96.02 95.58 95.13 96.46 96.46 96.46 98.19 97.32 97.32 100.00 98.24 98.67 98.67 98.67 98.23 98.24
25: HawaianMonkSeal 94.67 93.78 95.11 95.11 95.54 93.75 94.64 96.46 96.46 96.46 96.46 96.46 96.46 96.46 96.46 96.02 95.58 96.46 96.46 96.46 97.29 98.21 98.21 98.24 100.00 97.79 97.79 97.79 99.12 99.12
26: StellerSeaLion 94.67 93.30 94.64 94.64 95.07 93.27 94.17 95.58 95.58 95.58 95.58 95.58 95.58 95.58 95.58 95.13 94.69 96.02 96.02 96.02 97.74 96.88 96.88 98.67 97.79 100.00 100.00 100.00 97.79 97.79
27: CaliforniaSeaLion 94.67 93.30 94.64 94.64 95.07 93.27 94.17 95.58 95.58 95.58 95.58 95.58 95.58 95.58 95.58 95.13 94.69 96.02 96.02 96.02 97.74 96.88 96.88 98.67 97.79 100.00 100.00 100.00 97.79 97.79
28: NorthernFurSeal 94.67 93.30 94.64 94.64 95.07 93.27 94.17 95.58 95.58 95.58 95.58 95.58 95.58 95.58 95.58 95.13 94.69 96.02 96.02 96.02 97.74 96.88 96.88 98.67 97.79 100.00 100.00 100.00 97.79 97.79
29: NorthernElephantSeal 94.22 93.30 94.64 94.64 95.07 93.27 94.17 96.46 96.46 96.46 96.46 96.46 96.46 96.46 96.46 96.02 95.58 96.46 96.46 96.46 97.29 98.21 98.21 98.23 99.12 97.79 97.79 97.79 100.00 100.00
30: SouthernElephantSeal 94.22 93.33 94.67 94.67 95.09 93.30 94.20 96.46 96.46 96.46 96.46 96.46 96.46 96.46 96.46 96.02 95.58 96.46 96.46 96.46 97.29 98.21 98.21 98.24 99.12 97.79 97.79 97.79 100.00 100.00

## Sheet: Clustal ID matrix dog vs carniv
# Percent Identity Matrix - created by Clustal2.1
#
#
1: AmericanMink 100.00 97.78 99.11 99.11 98.21 97.77 98.66 94.14 94.52 95.02 95.02 95.50 93.83 93.39 93.81 93.81 93.81 93.83 93.83 93.83 93.33 92.89 92.92 92.92 92.95 93.75 93.75 94.67 94.67 94.67 94.67 94.67 94.22 94.22
2: NorthernSeaOtter 97.78 100.00 98.67 98.67 97.78 98.22 99.11 93.18 93.61 94.06 94.06 94.55 92.89 92.89 92.86 92.86 92.86 92.89 92.89 92.89 92.86 91.96 92.41 92.41 92.44 92.83 92.83 93.33 93.78 93.30 93.30 93.30 93.30 93.33
3: Stoat 99.11 98.67 100.00 100.00 99.11 98.67 99.56 94.09 94.50 94.98 94.98 95.45 93.78 93.78 93.75 93.75 93.75 93.78 93.78 93.78 93.30 92.86 93.75 93.75 93.78 94.17 94.17 94.67 95.11 94.64 94.64 94.64 94.64 94.67
4: Ferret 99.11 98.67 100.00 100.00 99.11 98.67 99.56 94.09 94.50 94.98 94.98 95.45 93.78 93.78 93.75 93.75 93.75 93.78 93.78 93.78 93.30 92.86 93.75 93.75 93.78 94.17 94.17 94.67 95.11 94.64 94.64 94.64 94.64 94.67
5: EuropeanBadger 98.21 97.78 99.11 99.11 100.00 97.78 98.67 94.52 94.95 95.41 95.41 95.89 94.20 94.20 94.17 94.17 94.17 94.20 94.20 94.20 93.72 93.27 94.17 94.17 94.20 94.59 94.59 95.09 95.54 95.07 95.07 95.07 95.07 95.09
6: NorthAmericanRiverOtter 97.77 98.22 98.67 98.67 97.78 100.00 99.11 92.69 93.12 93.58 93.58 94.06 92.86 92.86 92.83 92.83 92.83 92.86 92.86 92.86 92.38 92.38 92.83 92.83 92.86 92.79 92.79 93.30 93.75 93.27 93.27 93.27 93.27 93.30
7: EurasianOtter 98.66 99.11 99.56 99.56 98.67 99.11 100.00 93.61 94.04 94.50 94.50 94.98 93.75 93.75 93.72 93.72 93.72 93.75 93.75 93.75 93.27 92.83 93.27 93.27 93.30 93.69 93.69 94.20 94.64 94.17 94.17 94.17 94.17 94.20
8: RaccoonDog 94.14 93.18 94.09 94.09 94.52 92.69 93.61 100.00 98.63 99.10 99.10 98.66 95.95 95.95 95.93 95.93 95.93 95.98 95.98 95.95 95.91 95.00 95.95 95.95 95.96 96.35 96.35 98.18 97.27 97.73 97.73 97.73 97.27 97.27
9: Wolf 94.52 93.61 94.50 94.50 94.95 93.12 94.04 98.63 100.00 99.54 99.54 99.09 96.35 96.35 96.35 96.35 96.35 96.35 96.35 96.35 96.35 95.43 96.35 96.35 96.35 96.33 96.33 97.72 96.80 97.26 97.26 97.26 96.80 96.80
10: DomesticDog 95.02 94.06 94.98 94.98 95.41 93.58 94.50 99.10 99.54 100.00 100.00 99.55 96.83 96.83 96.83 96.83 96.83 96.83 96.83 96.83 96.82 95.91 96.83 96.83 96.83 96.35 96.35 98.18 97.27 97.73 97.73 97.73 97.27 97.27
11: Dingo 95.02 94.06 94.98 94.98 95.41 93.58 94.50 99.10 99.54 100.00 100.00 99.55 96.83 96.83 96.83 96.83 96.83 96.83 96.83 96.83 96.82 95.91 96.83 96.83 96.83 96.35 96.35 98.18 97.27 97.73 97.73 97.73 97.27 97.27
12: ArcticFox 95.50 94.55 95.45 95.45 95.89 94.06 94.98 98.66 99.09 99.55 99.55 100.00 97.31 97.31 97.30 97.30 97.30 97.35 97.35 97.32 97.29 96.38 97.31 97.31 97.32 96.80 96.80 98.64 97.74 98.19 98.19 98.19 97.74 97.74
13: CanadaLynx 93.83 92.89 93.78 93.78 94.20 92.86 93.75 95.95 96.35 96.83 96.83 97.31 100.00 99.56 100.00 100.00 100.00 100.00 100.00 100.00 99.12 99.12 95.15 95.15 95.18 95.54 95.54 96.02 96.46 95.58 95.58 95.58 96.46 96.46
14: Lion 93.39 92.89 93.78 93.78 94.20 92.86 93.75 95.95 96.35 96.83 96.83 97.31 99.56 100.00 99.56 99.56 99.56 99.56 99.56 99.56 98.67 98.67 95.15 95.15 95.18 95.54 95.54 96.02 96.46 95.58 95.58 95.58 96.46 96.46
15: DomesticCat 93.81 92.86 93.75 93.75 94.17 92.83 93.72 95.93 96.35 96.83 96.83 97.30 100.00 99.56 100.00 100.00 100.00 100.00 100.00 100.00 99.12 99.12 95.15 95.15 95.15 95.54 95.54 96.02 96.46 95.58 95.58 95.58 96.46 96.46
16: Geoffroy'sCat 93.81 92.86 93.75 93.75 94.17 92.83 93.72 95.93 96.35 96.83 96.83 97.30 100.00 99.56 100.00 100.00 100.00 100.00 100.00 100.00 99.12 99.12 95.15 95.15 95.15 95.54 95.54 96.02 96.46 95.58 95.58 95.58 96.46 96.46
17: FishingCat 93.81 92.86 93.75 93.75 94.17 92.83 93.72 95.93 96.35 96.83 96.83 97.30 100.00 99.56 100.00 100.00 100.00 100.00 100.00 100.00 99.12 99.12 95.15 95.15 95.15 95.54 95.54 96.02 96.46 95.58 95.58 95.58 96.46 96.46
18: LeopardCat 93.83 92.89 93.78 93.78 94.20 92.86 93.75 95.98 96.35 96.83 96.83 97.35 100.00 99.56 100.00 100.00 100.00 100.00 100.00 100.00 99.12 99.12 95.18 95.18 95.20 95.54 95.54 96.02 96.46 95.58 95.58 95.58 96.46 96.46
19: Tiger 93.83 92.89 93.78 93.78 94.20 92.86 93.75 95.98 96.35 96.83 96.83 97.35 100.00 99.56 100.00 100.00 100.00 100.00 100.00 100.00 99.12 99.12 95.18 95.18 95.20 95.54 95.54 96.02 96.46 95.58 95.58 95.58 96.46 96.46
20: Leopard 93.83 92.89 93.78 93.78 94.20 92.86 93.75 95.95 96.35 96.83 96.83 97.32 100.00 99.56 100.00 100.00 100.00 100.00 100.00 100.00 99.12 99.12 95.15 95.15 95.18 95.54 95.54 96.02 96.46 95.58 95.58 95.58 96.46 96.46
21: StripedHyena 93.33 92.86 93.30 93.30 93.72 92.38 93.27 95.91 96.35 96.82 96.82 97.29 99.12 98.67 99.12 99.12 99.12 99.12 99.12 99.12 100.00 98.23 94.69 94.69 94.69 95.09 95.09 95.58 96.02 95.13 95.13 95.13 96.02 96.02
22: Cheetah 92.89 91.96 92.86 92.86 93.27 92.38 92.83 95.00 95.43 95.91 95.91 96.38 99.12 98.67 99.12 99.12 99.12 99.12 99.12 99.12 98.23 100.00 94.25 94.25 94.25 94.64 94.64 95.13 95.58 94.69 94.69 94.69 95.58 95.58
23: AmericanBlackBear 92.92 92.41 93.75 93.75 94.17 92.83 93.27 95.95 96.35 96.83 96.83 97.31 95.15 95.15 95.15 95.15 95.15 95.18 95.18 95.15 94.69 94.25 100.00 100.00 100.00 95.98 95.98 96.46 96.46 96.02 96.02 96.02 96.46 96.46
24: BrownBear 92.92 92.41 93.75 93.75 94.17 92.83 93.27 95.95 96.35 96.83 96.83 97.31 95.15 95.15 95.15 95.15 95.15 95.18 95.18 95.15 94.69 94.25 100.00 100.00 100.00 95.98 95.98 96.46 96.46 96.02 96.02 96.02 96.46 96.46
25: PolarBear 92.95 92.44 93.78 93.78 94.20 92.86 93.30 95.96 96.35 96.83 96.83 97.32 95.18 95.18 95.15 95.15 95.15 95.20 95.20 95.18 94.69 94.25 100.00 100.00 100.00 95.98 95.98 96.46 96.46 96.02 96.02 96.02 96.46 96.46
26: HarborSeal 93.75 92.83 94.17 94.17 94.59 92.79 93.69 96.35 96.33 96.35 96.35 96.80 95.54 95.54 95.54 95.54 95.54 95.54 95.54 95.54 95.09 94.64 95.98 95.98 95.98 100.00 100.00 97.32 98.21 96.88 96.88 96.88 98.21 98.21
27: GraySeal 93.75 92.83 94.17 94.17 94.59 92.79 93.69 96.35 96.33 96.35 96.35 96.80 95.54 95.54 95.54 95.54 95.54 95.54 95.54 95.54 95.09 94.64 95.98 95.98 95.98 100.00 100.00 97.32 98.21 96.88 96.88 96.88 98.21 98.21
28: Walrus 94.67 93.33 94.67 94.67 95.09 93.30 94.20 98.18 97.72 98.18 98.18 98.64 96.02 96.02 96.02 96.02 96.02 96.02 96.02 96.02 95.58 95.13 96.46 96.46 96.46 97.32 97.32 100.00 98.24 98.67 98.67 98.67 98.23 98.24
29: HawaianMonkSeal 94.67 93.78 95.11 95.11 95.54 93.75 94.64 97.27 96.80 97.27 97.27 97.74 96.46 96.46 96.46 96.46 96.46 96.46 96.46 96.46 96.02 95.58 96.46 96.46 96.46 98.21 98.21 98.24 100.00 97.79 97.79 97.79 99.12 99.12
30: StellerSeaLion 94.67 93.30 94.64 94.64 95.07 93.27 94.17 97.73 97.26 97.73 97.73 98.19 95.58 95.58 95.58 95.58 95.58 95.58 95.58 95.58 95.13 94.69 96.02 96.02 96.02 96.88 96.88 98.67 97.79 100.00 100.00 100.00 97.79 97.79
31: CaliforniaSeaLion 94.67 93.30 94.64 94.64 95.07 93.27 94.17 97.73 97.26 97.73 97.73 98.19 95.58 95.58 95.58 95.58 95.58 95.58 95.58 95.58 95.13 94.69 96.02 96.02 96.02 96.88 96.88 98.67 97.79 100.00 100.00 100.00 97.79 97.79
32: NorthernFurSeal 94.67 93.30 94.64 94.64 95.07 93.27 94.17 97.73 97.26 97.73 97.73 98.19 95.58 95.58 95.58 95.58 95.58 95.58 95.58 95.58 95.13 94.69 96.02 96.02 96.02 96.88 96.88 98.67 97.79 100.00 100.00 100.00 97.79 97.79
33: NorthernElephantSeal 94.22 93.30 94.64 94.64 95.07 93.27 94.17 97.27 96.80 97.27 97.27 97.74 96.46 96.46 96.46 96.46 96.46 96.46 96.46 96.46 96.02 95.58 96.46 96.46 96.46 98.21 98.21 98.23 99.12 97.79 97.79 97.79 100.00 100.00
34: SouthernElephantSeal 94.22 93.33 94.67 94.67 95.09 93.30 94.20 97.27 96.80 97.27 97.27 97.74 96.46 96.46 96.46 96.46 96.46 96.46 96.46 96.46 96.02 95.58 96.46 96.46 96.46 98.21 98.21 98.24 99.12 97.79 97.79 97.79 100.00 100.00

## Sheet: Clustal ID matrix dog_noncarniv
# Percent Identity Matrix - created by Clustal2.1
#
#
1: LittleBrownBat 100.00 96.51 86.67 86.22 84.89 85.40 84.89 84.44 85.78 85.78 85.78 87.00 86.43 87.78 84.96 87.11 88.26 86.52 86.96 81.22 85.00 88.21 85.15 85.15 85.15 84.58 85.02 85.15 85.09 88.99 87.33 87.33 87.33 87.77
2: GreaterMouseEaredShrew 96.51 100.00 86.67 86.22 84.89 85.84 84.89 85.33 86.22 86.22 86.22 87.84 85.91 87.73 85.40 86.67 88.21 86.46 86.46 81.31 84.62 88.65 85.15 85.15 85.59 85.02 85.46 85.59 85.53 89.50 87.39 87.39 87.39 88.21
3: PanamanianWhite-facedCapuchin 86.67 86.67 100.00 99.12 96.92 92.51 92.95 92.95 94.27 94.27 94.27 88.64 88.13 89.40 88.84 92.89 89.78 91.11 91.11 82.16 87.16 86.67 85.33 85.33 86.67 86.16 86.61 86.67 86.22 90.32 88.64 88.64 88.64 88.89
4: TuftedCapuchin 86.22 86.22 99.12 100.00 96.92 92.51 92.95 92.95 94.27 94.27 94.27 88.18 87.67 89.40 88.39 92.44 89.33 90.67 90.67 81.69 87.16 86.22 84.89 84.89 86.22 85.71 86.16 86.22 85.78 89.86 88.18 88.18 88.18 88.44
5: CommonMarmoset 84.89 84.89 96.92 96.92 100.00 92.07 93.39 92.51 93.83 93.83 93.83 87.73 87.67 88.94 87.50 91.56 88.89 89.78 89.78 82.63 86.24 85.78 84.44 84.44 85.78 85.27 85.71 85.78 85.33 88.94 88.18 88.18 88.18 87.56
6: SilveryGibbon 85.40 85.84 92.51 92.51 92.07 100.00 96.48 96.04 97.36 97.36 97.36 88.24 87.73 89.45 88.00 91.59 89.82 89.38 89.82 80.28 85.84 85.33 83.56 83.56 85.40 84.82 85.27 85.40 84.89 89.45 87.78 87.78 87.78 87.17
7: Human 84.89 84.89 92.95 92.95 93.39 96.48 100.00 95.15 96.48 96.48 96.48 87.73 87.21 88.48 87.95 91.56 89.33 89.33 89.78 79.81 84.40 85.33 83.56 83.56 84.89 84.38 84.82 84.89 84.44 88.02 87.27 87.27 87.27 86.67
8: Crab-eatingMacaque 84.44 85.33 92.95 92.95 92.51 96.04 95.15 100.00 97.80 98.24 98.68 87.73 86.76 88.94 87.95 91.11 88.89 89.33 89.78 80.75 84.86 85.33 84.44 84.44 84.89 84.38 84.82 84.89 84.44 88.48 88.18 88.18 88.18 87.56
9: GreenMonkey 85.78 86.22 94.27 94.27 93.83 97.36 96.48 97.80 100.00 98.68 99.12 88.18 87.67 89.86 88.39 92.00 89.78 90.22 90.22 80.75 86.24 86.22 84.89 84.89 85.78 85.27 85.71 85.78 85.33 88.48 87.73 87.73 87.73 88.00
10: Pig-tailedMacaque 85.78 86.22 94.27 94.27 93.83 97.36 96.48 98.24 98.68 100.00 99.56 88.64 88.13 90.32 88.84 92.44 89.78 90.67 91.11 81.69 85.78 86.22 84.89 84.89 85.78 85.27 85.71 85.78 85.33 89.40 88.64 88.64 88.64 88.00
11: RhesusMacaque 85.78 86.22 94.27 94.27 93.83 97.36 96.48 98.68 99.12 99.56 100.00 88.64 88.13 90.32 88.84 92.44 89.78 90.67 91.11 81.69 85.78 86.22 84.89 84.89 85.78 85.27 85.71 85.78 85.33 89.40 88.64 88.64 88.64 88.00
12: MongolianGerbil 87.00 87.84 88.64 88.18 87.73 88.24 87.73 87.73 88.18 88.64 88.64 100.00 95.52 92.09 91.36 88.29 91.93 89.69 89.24 84.13 86.92 88.29 88.29 88.29 88.29 86.82 87.27 87.39 86.88 92.13 89.81 89.81 89.81 89.64
13: HouseMouse 86.43 85.91 88.13 87.67 87.67 87.73 87.21 86.76 87.67 88.13 88.13 95.52 100.00 90.61 88.58 87.78 89.59 87.33 87.33 81.73 85.51 85.91 85.91 85.91 85.91 84.86 85.32 85.45 85.39 88.89 86.57 86.57 86.57 86.82
14: AmericanBeaver 87.78 87.73 89.40 89.40 88.94 89.45 88.48 88.94 89.86 90.32 90.32 92.09 90.61 100.00 90.78 90.32 93.21 90.95 90.95 85.29 90.05 89.55 86.82 86.82 86.82 85.78 86.24 86.36 85.84 91.87 90.09 90.09 90.09 89.09
15: NakedMoleRat 84.96 85.40 88.84 88.39 87.50 88.00 87.95 87.95 88.39 88.84 88.84 91.36 88.58 90.78 100.00 89.78 91.59 89.38 90.27 81.69 85.45 88.00 88.89 88.89 88.89 87.89 88.34 88.00 87.50 89.45 87.78 87.78 87.78 88.44
16: CoquerelsSifaka 87.11 86.67 92.89 92.44 91.56 91.59 91.56 91.11 92.00 92.44 92.44 88.29 87.78 90.32 89.78 100.00 91.56 94.67 93.78 83.57 87.21 89.29 87.50 87.50 87.95 87.39 87.84 87.95 87.44 90.32 90.05 90.05 90.05 89.73
17: GraySquirrel 88.26 88.21 89.78 89.33 88.89 89.82 89.33 88.89 89.78 89.78 89.78 91.93 89.59 93.21 91.59 91.56 100.00 92.61 91.30 83.57 86.82 90.83 89.08 89.08 89.08 88.11 88.55 88.65 88.16 93.12 91.40 91.40 91.40 90.39
18: Ring-TailedLemur 86.52 86.46 91.11 90.67 89.78 89.38 89.33 89.33 90.22 90.67 90.67 89.69 87.33 90.95 89.38 94.67 92.61 100.00 93.91 84.51 86.82 89.96 87.77 87.77 88.21 87.22 87.67 87.77 87.28 91.28 90.05 90.05 90.05 89.52
19: GrayMouseLemur 86.96 86.46 91.11 90.67 89.78 89.82 89.78 89.78 90.22 91.11 91.11 89.24 87.33 90.95 90.27 93.78 91.30 93.91 100.00 84.51 86.82 88.65 87.77 87.77 88.21 87.22 87.67 87.77 87.28 91.74 90.95 90.95 90.95 89.52
20: CommonShrew 81.22 81.31 82.16 81.69 82.63 80.28 79.81 80.75 80.75 81.69 81.69 84.13 81.73 85.29 81.69 83.57 83.57 84.51 84.51 100.00 84.76 83.64 83.18 83.18 82.71 82.24 82.71 82.71 82.24 84.69 87.32 87.32 87.32 85.98
21: CapeElephantShrew 85.00 84.62 87.16 87.16 86.24 85.84 84.40 84.86 86.24 85.78 85.78 86.92 85.51 90.05 85.45 87.21 86.82 86.82 86.82 84.76 100.00 86.36 88.18 88.18 86.43 86.24 86.70 85.97 85.84 87.96 88.13 88.13 88.13 89.59
22: EgyptianFruitBat 88.21 88.65 86.67 86.22 85.78 85.33 85.33 85.33 86.22 86.22 86.22 88.29 85.91 89.55 88.00 89.29 90.83 89.96 88.65 83.64 86.36 100.00 90.48 90.48 90.56 89.57 90.00 90.04 89.61 91.78 91.89 91.89 91.89 90.52
23: RedDeer 85.15 85.15 85.33 84.89 84.44 83.56 83.56 84.44 84.89 84.89 84.89 88.29 85.91 86.82 88.89 87.50 89.08 87.77 87.77 83.18 88.18 90.48 100.00 100.00 92.17 91.27 91.27 91.30 90.87 89.45 90.05 90.05 90.05 89.57
24: Elk 85.15 85.15 85.33 84.89 84.44 83.56 83.56 84.44 84.89 84.89 84.89 88.29 85.91 86.82 88.89 87.50 89.08 87.77 87.77 83.18 88.18 90.48 100.00 100.00 92.17 91.27 91.27 91.30 90.87 89.45 90.05 90.05 90.05 89.57
25: YangtzeRiverDolphin 85.15 85.59 86.67 86.22 85.78 85.40 84.89 84.89 85.78 85.78 85.78 88.29 85.91 86.82 88.89 87.95 89.08 88.21 88.21 82.71 86.43 90.56 92.17 92.17 100.00 98.26 98.70 98.72 98.28 90.50 89.73 89.73 89.73 91.03
26: Pacific 84.58 85.02 86.16 85.71 85.27 84.82 84.38 84.38 85.27 85.27 85.27 86.82 84.86 85.78 87.89 87.39 88.11 87.22 87.22 82.24 86.24 89.57 91.27 91.27 98.26 100.00 99.57 99.57 99.13 89.86 90.00 90.00 90.00 90.43
27: KillerWhale 85.02 85.46 86.61 86.16 85.71 85.27 84.82 84.82 85.71 85.71 85.71 87.27 85.32 86.24 88.34 87.84 88.55 87.67 87.67 82.71 86.70 90.00 91.27 91.27 98.70 99.57 100.00 100.00 99.57 90.32 89.55 89.55 89.55 90.87
28: CommonBottlenoseDolphin 85.15 85.59 86.67 86.22 85.78 85.40 84.89 84.89 85.78 85.78 85.78 87.39 85.45 86.36 88.00 87.95 88.65 87.77 87.77 82.71 85.97 90.04 91.30 91.30 98.72 99.57 100.00 100.00 99.57 90.45 89.69 89.69 89.69 90.99
29: Long-finnedPilotWhale 85.09 85.53 86.22 85.78 85.33 84.89 84.44 84.44 85.33 85.33 85.33 86.88 85.39 85.84 87.50 87.44 88.16 87.28 87.28 82.24 85.84 89.61 90.87 90.87 98.28 99.13 99.57 99.57 100.00 89.91 89.14 89.14 89.14 90.48
30: DomesticDog 88.99 89.50 90.32 89.86 88.94 89.45 88.02 88.48 88.48 89.40 89.40 92.13 88.89 91.87 89.45 90.32 93.12 91.28 91.74 84.69 87.96 91.78 89.45 89.45 90.50 89.86 90.32 90.45 89.91 100.00 92.69 92.69 92.69 93.67
31: Horse 87.33 87.39 88.64 88.18 88.18 87.78 87.27 88.18 87.73 88.64 88.64 89.81 86.57 90.09 87.78 90.05 91.40 90.05 90.95 87.32 88.13 91.89 90.05 90.05 89.73 90.00 89.55 89.69 89.14 92.69 100.00 100.00 100.00 93.30
32: Ass 87.33 87.39 88.64 88.18 88.18 87.78 87.27 88.18 87.73 88.64 88.64 89.81 86.57 90.09 87.78 90.05 91.40 90.05 90.95 87.32 88.13 91.89 90.05 90.05 89.73 90.00 89.55 89.69 89.14 92.69 100.00 100.00 100.00 93.30
33: Zebra 87.33 87.39 88.64 88.18 88.18 87.78 87.27 88.18 87.73 88.64 88.64 89.81 86.57 90.09 87.78 90.05 91.40 90.05 90.95 87.32 88.13 91.89 90.05 90.05 89.73 90.00 89.55 89.69 89.14 92.69 100.00 100.00 100.00 93.30
34: Pig 87.77 88.21 88.89 88.44 87.56 87.17 86.67 87.56 88.00 88.00 88.00 89.64 86.82 89.09 88.44 89.73 90.39 89.52 89.52 85.98 89.59 90.52 89.57 89.57 91.03 90.43 90.87 90.99 90.48 93.67 93.30 93.30 93.30 100.00
