# Supplementary material for: Resequencing of the TMF-1 (TATA Element Modulatory Factor) regulated protein (TRNP1) gene in domestic and wild canids
Source: Canine Med Genet. 2023 Nov 15;10:10. doi: 10.1186/s40575-023-00133-0 (PMC10647097; doi:10.1186/s40575-023-00133-0)
Supplement: Supplementary file 4 — Additional file 4. Mirtarget prediction of binding of cfa-miR-128 To dog TRNP1 3'UTR with c.*370_371insAG ALLELE. [file 40575_2023_133_MOESM4_ESM.xlsx]

## Sheet: cfa-miR-128 binding & alignment
MIRTARGET PREDICTION OF BINDING OF cfa-miR-128 TO DOG TRNP1 3'UTR WITH c.*370_371insAG ALLELE
Poorly conserved
	Predicted consequential pairing of target region (top) and miRNA (bottom)	Site type	Context++ score	Context++ score percentile	Weighted context++ score	Conserved branch length	PCT	Predicted relative KD
Position 226-233 of TRNP1 3' UTR	5' ...UUUGACUUUGGCUGACACUGUGA...	8mer	-0.66	99	-0.66	0	< 0.1	N/A
	|||||||
cfa-miR-128	3' UUUCUCUGGCCAAGUGACACU
TARGETSCAN PREDICTED ALIGNMENT OF DOG TRNP1 3'UTR WITH c*370_371insUG ALLELE VERSUS SELECTED VERTEBRATE SPECIES
